# Supplementary material for: Synthesis, Structural Characterization, Hirshfeld Surface Analysis, and Evaluation of Nonlinear Optical Properties of Novel Cocrystal of Acridine with 2,4-Dihydroxybenzaldehyde
Source: Materials (Basel). 2025 Mar 27;18(7):1492. doi: 10.3390/ma18071492 (PMC11989604; doi:10.3390/ma18071492)
Supplement: Supplementary file 1 [file materials-18-01492-s001.zip]

Archive with 1 entries (1 files):
- materials-3538338-supplementary.pdf
